# Supplementary material for: From H12C4N2CdI4 to H11C4N2CdI3: a highly polarizable CdNI3 tetrahedron induced a sharp enhancement of second harmonic generation response and birefringence
Source: Chem Sci. 2023 Aug 17;14(35):9533–42. doi: 10.1039/d3sc03052k (PMC10498671; doi:10.1039/d3sc03052k)
Supplement: SC-014-D3SC03052K-s003 [file SC-014-D3SC03052K-s003.txt]

brod=0.002 (broadening in Ha(real))
tol=0.00001 (tolerance:how close to the singularity exact exact is calculated(real))

'e:\1_Files\Documents\H11C4N2CdI3_opt_r CASTEP Energy' H11C4N2CdI3_opt_r_Optics
gap=4.10 
